# Supplementary material for: Sustainable Valorization of Grape Pomace in Sheep Through Systemic Health, Metabolic Safety, Milk and Meat Quality
Source: Int J Mol Sci. 2025 Oct 30;26(21):10578. doi: 10.3390/ijms262110578 (PMC12609406; doi:10.3390/ijms262110578)
Supplement: Supplementary file 1 [file ijms-26-10578-s001.zip]

Archive with 1 entries (1 files):
- ijms-3930393-Supplementary.pdf
